# Supplementary material for: Modulating Crystallization and Defect Passivation by Butyrolactone Molecule for Perovskite Solar Cells
Source: Molecules. 2023 Jul 20;28(14):5542. doi: 10.3390/molecules28145542 (PMC10383146; doi:10.3390/molecules28145542)
Supplement: Supplementary file 1 [file molecules-28-05542-s001.zip]

Archive with 1 entries (1 files):
- molecules-2475241-supplementary.pdf
